# Supplementary material for: Monodisperse Micro-Droplet Generation in Microfluidic Channel with Asymmetric Cross-Sectional Shape
Source: Micromachines (Basel). 2023 Jan 15;14(1):223. doi: 10.3390/mi14010223 (PMC9866528; doi:10.3390/mi14010223)
Supplement: Supplementary file 1 [file micromachines-14-00223-s001.zip]

Archive with 1 entries (1 files):
- micromachines-2154476-supplementary.mp4
